# Supplementary material for: Synthesis and Characterization of Phosphinecarboxamide and Phosphinecarbothioamide, and Their Complexation with Palladium(II) Complex
Source: Molecules. 2022 Aug 29;27(17):5564. doi: 10.3390/molecules27175564 (PMC9457633; doi:10.3390/molecules27175564)
Supplement: Supplementary file 1 [file molecules-27-05564-s001.zip]

Archive with 1 entries (1 files):
- molecules-1871017-supplementary.pdf
